# Supplementary material for: Urinary Epidermal Growth Factor/Creatinine Ratio and Graft Failure in Renal Transplant Recipients: A Prospective Cohort Study
Source: J Clin Med. 2019 Oct 13;8(10):1673. doi: 10.3390/jcm8101673 (PMC6832301; doi:10.3390/jcm8101673)
Supplement: Supplementary file 1 [file jcm-08-01673-s001.zip]

Archive with 2 entries (2 files):
- 23-07-STROBE EGF.docx
- 23-07 EGF and GF-Supplemental material-JCM.docx
